# Supplementary material for: Dendritic Spines and Development: Towards a Unifying Model of Spinogenesis—A Present Day Review of Cajal's Histological Slides and Drawings
Source: Neural Plast. 2011 Mar 13;2010:769207. doi: 10.1155/2010/769207 (PMC3091278; doi:10.1155/2010/769207)
Supplement: Supplementary file 1 — Video 1 is a moving 3D–model showing the possible role of filopodia in the processes of synaptogenesis and spinogenesis. Seven videos illustrate and complement the descriptions and figures of the text by means of rotation, translation and scaling of 3D–reconstructions made from optical serial sections of the histological preparations of Santiago Ramón y Cajal: Video 2 shows the figure 16 (a): a layer III pyramidal cell of a newborn rabbit; filopodia and protospines are color coded in green. Video 3 shows figure 16(d): layer III pyramidal cell of a young mouse. The last frames of video 2 and video 3 show a comparison of the 3D–image obtained using the Golgi method and the stack of images of living tissue using two–photon confocal microscopy. Video 4 depicts figure 18(a): a granule cell of the olfactory bulb, one–month–old dog. Filopodia and protospines are color coded in green. Video 5 shows figure 19(c): a young immature granule cell of the cerebellum, newborn cat. Filopodia and protospines are color coded in green. Video 5 shows figure 19(c): a young immature granule cell of the cerebellum, newborn cat. Filopodia and protospines are color coded in green. Video 7 shows figure 19(e): a double bouquet cell of the motor cortex, layer III, one–month–old child. Filopodia and protospines are color coded in green. Video 8 shows figure 19(f): a basket cell of the motor cerebral cortex, layer IV, one–month–old dog. Filopodia and protospines are color coded in green. [file 769207.f1.zip]

Archive with 1 entries (1 files):
- Video1Spinogenesis.avi
