# Supplementary material for: Dendritic Spines and Development: Towards a Unifying Model of Spinogenesis—A Present Day Review of Cajal's Histological Slides and Drawings
Source: Neural Plast. 2011 Mar 13;2010:769207. doi: 10.1155/2010/769207 (PMC3091278; doi:10.1155/2010/769207)
Supplement: Supplementary file 2 [file 769207.f2.zip]

Archive with 1 entries (1 files):
- Video2pirinmadura.avi
